# Supplementary material for: Companion dogs show signs of jealous behaviour toward non-living agents
Source: Sci Rep. 2025 Jan 24;15:3088. doi: 10.1038/s41598-025-86821-2 (PMC11759677; doi:10.1038/s41598-025-86821-2)
Supplement: Supplementary file 1 — Supplementary Material 1 [file 41598_2025_86821_MOESM1_ESM.xlsx]

## Sheet: Information
Supplementary Information for:
Companion dogs show signs of jealous behaviour toward non-living agents
by Judit Abdai, Beatrix Laczi, Fabio F. Agostinho, and Ádám Miklósi
in Scientific Reports

## Sheet: Subjects
Subject dog				Arrangement			The other dog from the household
ID	Breed	Age (year)	Sex	Plate side	Introduction	Trial order	ID	Breed	Age (year)	Sex	Household ID
Interactive UMO													Plate side
1	Border collie	1	male	Left	winding	D-U-R	R1	Border collie	7	female	H1		The side of the room where the plate was placed in the Observation phase (from the viewpoint of the dog)
2	Miniature Dachshund	6	female	Left	winding	D-R-U	R2	Shih-tzu	7	female	H2
3	Hungarian vizsla	5	male	Left	winding	U-D-R	R3	Wire-haired dachshund	5	male	H3
4	Australian shepherd	4	female	Left	winding	U-R-D	R4	Border collie	5	male	H4		Introduction
5	Papillon	2.5	female	Left	winding	R-D-U	R5	Mongrel	9	female	H5		Whether at the beginning of the Observation phase the UMO moved on a winding or circular route
6	English Cocker Spaniel	1	male	Left	round	R-U-D	R6	English Cocker Spaniel	3	female	H6
7	Labrador retriever	2	male	Right	round	D-U-R	R7	Labrador retriever	6	male	H7
8	Miniature pinscher	5	female	Right	round	D-R-U	R8	Miniature pinscher	4	female	H8		Trial order
9	Pekingese	5	male	Right	round	U-D-R	R9	Moscow Watchdog	3	male	H9		The order in which the test partners were introduced in the Jealousy-evoking phase
10	Mongrel	4	female	Right	round	U-R-D	R10	Mixed (Labrador retriever x Hungarian vizsla)	1.5	female	H10		Dog (D)	The other dog from the household
11	Border collie	1.5	male	Right	winding	R-D-U	R11	Mongrel	10	female	H11		UMO (U)	The UMO used in the Observation phase
12	English Cocker Spaniel	9	female	Right	round	R-U-D	R12	English Cocker Spaniel	6	female	H12		Reading (R)	A magazine
13	Labrador retriever	8	female	Left	round	D-U-R	R13	Dachshund	8	male	H13
14	German vizsla	8	female	Right	winding	U-R-D	R14	Mixed (Irish terrier)	5	male	H14		Household ID
15	Weimaraner	8	male	Left	winding	R-D-U	R15	Hungarian vizsla	7	female	H15		The ID of the household; we highlighted with green if multiple dogs were tested from the same household.
16	Labrador retriever	3	male	Right	winding	D-R-U	R46	Mongrel	1	female	H16
17	Beagle	10	male	Left	round	U-D-R	R47	Cocker Spaniel	3	female	H17
18	Border collie	2.5	female	Right	round	R-U-D	R48	Border collie	5	female	H18
19	Hungarian vizsla	7	female	Left	round	D-U-R	R55	Miniature dachshund	8	female	H19
20	Mongrel	3	male	Right	winding	U-R-D	R56	Mongrel	2.5	male	H20
Non-interactive UMO
21	Mudi	1.5	male	Left	winding	D-U-R	R16	Border collie	10	male	H21
22	Labrador retriever	5	female	Left	winding	D-R-U	R17	Labrador retriever	5	male	H22
23	Mongrel	2.5	female	Left	winding	U-D-R	R18	American stafforshire terrier	1.5	male	H23
24	Yakutian Laika	2.5	male	Left	round	U-R-D	R19	Mongrel	3.5	male	H24
25	Border collie	1.5	female	Left	round	R-D-U	R20	Mongrel	5.5	female	H25
26	Labrador retriever	6	male	Left	round	R-U-D	R21	Labrador retriever	2	male	H7
27	Jack Russell	4	female	Right	round	D-U-R	R22	Jack Russell	3	male	H26
28	Australian shepherd	1.5	male	Right	round	D-R-U	R23	Border collie	5	male	H4
29	Mixed (Mudi)	9	female	Right	winding	U-D-R	R24	Mixed (Chihuahua x Dachshund)	3	female	H27
30	Mixed (Irish terrier)	5	male	Right	round	U-R-D	R25	German vizsla	8	female	H14
31	Cocker spaniel	7	male	Right	winding	R-D-U	R26	Rhodesian Ridgeback	9	female	H28
32	Portuguese water dog	4	female	Right	winding	R-U-D	R27	Portuguese water dog	1.5	male	H29
33	Hungarian vizsla	7	female	Left	round	D-U-R	R28	Mixed (Hungarian vizsla x Irish setter)	6	female	H15
34	Dalmatian	2	male	Right	winding	U-R-D	R29	Dalmatian	4	male	H30
35	Yorkshire terrier	7	female	Left	winding	R-D-U	R30	Yorkshire terrier	7	female	H2
36	Belgian shepherd	6	female	Right	winding	D-R-U	R49	Dutch shepherd	1	female	H31
37	English Cocker Spaniel	4	female	Left	round	U-D-R	R50	English Cocker Spaniel	4	female	H32
38	Mongrel	3	male	Right	round	R-U-D	R51	Golden retriever	4	male	H33
39	Mongrel	2.5	male	Left	round	D-U-R	R57	Mixed	3	male	H20
40	Border collie	2	male	Right	winding	U-R-D	R58	Border collie	9	male	H34
Mechanistic UMO
41	Mongrel	3.5	male	Left	winding	D-U-R	R31	Yakutian Laika	2.5	male	H24
42	Jack Russell	11	male	Left	winding	D-R-U	R32	Jack Russell	15	male	H35
43	Cocker spaniel	1	male	Left	round	U-D-R	R33	Cocker spaniel	2.5	male	H36
44	Miniature Schnauzer	3	male	Left	winding	U-R-D	R34	Miniature Schnauzer	1	male	H37
45	American staffordshire terrier	3.5	female	Left	round	R-D-U	R35	Border collie	5.5	male	H38
46	Transylvanian hound	5	female	Left	winding	R-U-D	R36	Transylvanian hound	7	female	H39
47	Dutch Shepherd Dog	4	male	Right	round	D-U-R	R37	Labrador retriever	5	female	H40
48	Mixed (Hungarian vizsla)	7	female	Right	round	D-R-U	R38	Mixed (Dachshund)	11	female	H41
49	German shepherd	7	female	Right	round	U-D-R	R39	Jack Russell	13	male	H42
50	Portuguese water dog	1.5	male	Right	round	U-R-D	R40	Portuguese water dog	4	female	H29
51	Mixed (Hungarian vizsla x Irish setter)	6	female	Right	winding	R-D-U	R41	Hungarian vizsla	7	female	H15
52	Border collie	5	male	Right	winding	R-U-D	R42	Australian shepherd	4	female	H4
53	Mongrel	5	female	Left	winding	D-U-R	R43	Cane corso	5	male	H43
54	Yorkshire terrier	7	female	Right	winding	U-R-D	R44	Yorkshire terrier	7	female	H2
55	Mongrel	2	male	Left	round	R-D-U	R45	Chinese crested	4	female	H44
56	Mudi	1.5	male	Right	round	D-R-U	R52	German shepherd	5	female	H45
57	Schnauzer	4	female	left	winding	U-D-R	R53	Schnauzer	7	female	H46
58	Hungarian Vizsla	6	male	Right	round	R-U-D	R54	Wire-haired Hungarian Vizsla	7	male	H47
59	Irish setter	10	male	Right	round	D-U-R	R59	Chihuahua	5	male	H48
60	Miniature Dachshund	8	female	Left	winding	U-R-D	R60	Dachshund	8	male	H49
EXCLUDED
ID	Breed	Age (year)	Sex	Plate side	Introduction	Test partner order	ID	Breed	Age (year)	Sex	Household ID	Original group	Reason of exclusion
E1	Mixed (Labrador retriever x Hungarian vizsla)	1.5	female	Left	NA	D-U-R	ER1	Mongrel	4	female	H10	Mechanistic UMO	Missing video recording of the Observation phase (Experimenter 1 reported that the dog did not look at event for a long period of time, and without the recording we cannot measure the percentage of time the dog looked away)
E2	Cane corso	5	male	Left	round	R-U-D	ER2	Mongrel	5	female	H43	Non-interactive UMO	There was a drilling in the building during the entire test
E3	Jack Russell	3	male	Left	round	D-U-R	ER3	Jack Russell	4	female	H26	Interactive UMO	The UMO elicited distress in the dog, the dog was too afraid to approach the UMO in the Observation phase and showed avoidance and distress in the jealousy-evoking phase as well due to the presence and motion of the UMO
E4	Border collie	4	male	Left	winding	R-D-U	ER4	Jack Russell	8	male	H50	Interactive UMO	The UMO elicited distress in the dog; the dog did not approach the UMO
E5	Mixed (Chihuahua)	7	female	Right	winding	U-D-R	ER5	Mixed (Chihuahua)	9	female	H51	Non-interactive UMO	The owner's behaviour in the "Jealousy" phase was extremely different in case of the UMO than in case of the other dog or reading.
E6	Mongrel	2	female	Left	winding	R-U-D	ER6	Mongrel	2	male	H52	Mechanistic UMO	The rival dog vocalized a lot during the entire test which was hearable for the tested dog. The jealous dog looked out of the room a lot of time due to the other dog's vocalization
E7	English Cocker Spaniel	9.5	female	Right	winding	U-D-R	ER7	Cavalier King Charles Spaniel	6.5	male	H53	Non-interactive UMO	The owner was continuously calling the UMO in the "Jealousy" phase and her behaviour was different in case of the UMO than in case of the other dog or reading.
E8	Mongrel	2	female	Right	round	R-U-D	ER8	Mongrel	6	female	H54	Mechanistic UMO	The UMO elicited distress in the dog, the dog was too afraid to approach the UMO in the Observation phase and showed avoidance and distress in the jealousy-evoking phase as well due to the presence and motion of the UMO
E9	Mongrel	3	female	Right	winding	U-R-D	ER9	Mongrel	10	female	H55	Interactive UMO	The owner indicated after the experiment was carried out that the dog was recently scolded harshly by the owner in a similar situation

## Sheet: Observation
ID	Group	Trial_order	Introduction	Look	TotalTime	LookPercentage
1	Interactive_UMO	DUR	winding	170.2	199.2	85.4418
2	Interactive_UMO	DRU	winding	178.4	226.8	78.6596
3	Interactive_UMO	UDR	winding	167	199.4	83.7513
4	Interactive_UMO	URD	winding	231.6	258.4	89.6285
5	Interactive_UMO	RDU	winding	222.2	234.2	94.8762
6	Interactive_UMO	RUD	round	180.6	229.4	78.7271
7	Interactive_UMO	DUR	round	186	231.4	80.3803
8	Interactive_UMO	DRU	round	192.8	213.8	90.1777
9	Interactive_UMO	UDR	round	166.6	231.4	71.9965
10	Interactive_UMO	URD	round	186.4	227	82.1145
11	Interactive_UMO	RDU	winding	223.4	239.8	93.161
12	Interactive_UMO	RUD	round	191.2	250.4	76.3578
13	Interactive_UMO	DUR	round	152	237	64.135
14	Interactive_UMO	URD	winding	177.2	228.8	77.4476
15	Interactive_UMO	RDU	winding	155	232.2	66.7528
16	Interactive_UMO	DRU	winding	140.8	178.2	79.0123
17	Interactive_UMO	UDR	round	145.4	206.2	70.5141
18	Interactive_UMO	RUD	round	178.4	199.8	89.2893
19	Interactive_UMO	DUR	round	128.4	182.4	70.3947
20	Interactive_UMO	URD	winding	140.4	177.4	79.1432
21	NonInteractive_UMO	DUR	winding	173.2	190.6	90.8709
22	NonInteractive_UMO	DRU	winding	162.6	237	68.6076
23	NonInteractive_UMO	UDR	winding	158.2	201	78.7065
24	NonInteractive_UMO	URD	round	180.2	234.6	76.8116
25	NonInteractive_UMO	RDU	round	162.4	190	85.4737
26	NonInteractive_UMO	RUD	round	216.4	270.4	80.0296
27	NonInteractive_UMO	DUR	round	128.4	247	51.9838
28	NonInteractive_UMO	DRU	round	223.2	252.6	88.361
29	NonInteractive_UMO	UDR	winding	208.4	249.8	83.4267
30	NonInteractive_UMO	URD	round	220.6	246.2	89.6019
31	NonInteractive_UMO	RDU	winding	215.2	261.2	82.389
32	NonInteractive_UMO	RUD	winding	228.6	281.2	81.2945
33	NonInteractive_UMO	DUR	round	193	301.4	64.0345
34	NonInteractive_UMO	URD	winding	211.2	261.8	80.6723
35	NonInteractive_UMO	RDU	winding	142.8	211.4	67.5497
36	NonInteractive_UMO	DRU	winding	165	187.8	87.8594
37	NonInteractive_UMO	UDR	round	192.4	235.6	81.6638
38	NonInteractive_UMO	RUD	round	184.8	216.8	85.2399
39	NonInteractive_UMO	DUR	round	143.6	194.8	73.7166
40	NonInteractive_UMO	URD	winding	138.6	198	70
41	Mechanistic_UMO	DUR	winding	154	210.4	73.1939
42	Mechanistic_UMO	DRU	winding	80.8	221.4	36.495
43	Mechanistic_UMO	UDR	round	175	205.4	85.1996
44	Mechanistic_UMO	URD	winding	150.2	206.4	72.7713
45	Mechanistic_UMO	RDU	round	150.8	211	71.4692
46	Mechanistic_UMO	RUD	winding	114.8	206	55.7282
47	Mechanistic_UMO	DUR	round	168	193.8	86.6873
48	Mechanistic_UMO	DRU	round	144.2	194.4	74.177
49	Mechanistic_UMO	UDR	round	124.6	218.4	57.0513
50	Mechanistic_UMO	URD	round	197	213.8	92.1422
51	Mechanistic_UMO	RDU	winding	134.8	214.4	62.8731
52	Mechanistic_UMO	RUD	winding	196.8	220.2	89.3733
53	Mechanistic_UMO	DUR	winding	162.4	207.4	78.3028
54	Mechanistic_UMO	URD	winding	173	200.8	86.1554
55	Mechanistic_UMO	RDU	round	110	211	52.1327
56	Mechanistic_UMO	DRU	round	113	143.4	78.8006
57	Mechanistic_UMO	UDR	winding	104	140.4	74.0741
58	Mechanistic_UMO	RUD	round	80.4	141.6	56.7797
59	Mechanistic_UMO	DUR	round	96.6	200	48.3
60	Mechanistic_UMO	URD	winding	76	213.6	35.5805

## Sheet: Jealousy-evoking_duration
ID	Group	Trial_Order	Trial_number	Condition	Look_Owner	Look_Rival	Orient_Owner	Orient_Rival	Orient_Interaction	Near_Owner	Look_Interaction	PC1_Interaction_related	PC2_Owner_related	PC3_Rival_related
1	Interactive_UMO	DUR	1	Dog	32.6	4.4	4	7.4	16.2	39.6	18.2	-0.961077	0.928463	0.454946
1	Interactive_UMO	DUR	2	UMO	26.2	5.2	5	1.6	11.4	29.8	16.2	-1.18763	0.5812	-0.202791
1	Interactive_UMO	DUR	3	Reading	0	0	0	0	0	0	12	-1.85353	-1.14817	-0.848226
2	Interactive_UMO	DRU	1	Dog	42.6	0.8	19.6	2.8	23.8	77.4	16.4	-0.300293	2.79332	-0.342546
2	Interactive_UMO	DRU	2	Reading	27.2	0	20	0	19.4	86.2	26.8	0.0625886	2.07148	-0.768952
2	Interactive_UMO	DRU	3	UMO	14.8	14.2	7.8	1.2	18.4	81.2	25.2	-0.0235141	0.611857	0.512312
3	Interactive_UMO	UDR	1	UMO	18.8	4.2	2.8	4.4	10.2	66.6	7.2	-0.9464	0.63642	0.179965
3	Interactive_UMO	UDR	2	Dog	17	1.2	3.6	1.6	46	79.8	26.2	0.658956	0.531924	-0.406867
3	Interactive_UMO	UDR	3	Reading	0.4	2.6	0	0	4.8	61.4	37.4	-0.276706	-0.834348	-0.588352
4	Interactive_UMO	URD	1	UMO	7.8	16.6	1.2	13	64.4	87	44.4	1.66422	-0.207201	2.09888
4	Interactive_UMO	URD	2	Reading	3.6	0.6	1.2	0	30.6	84.6	30.8	0.514587	-0.249693	-0.653262
4	Interactive_UMO	URD	3	Dog	9.8	16.6	8.4	20.4	11.8	41.4	19.2	-0.982004	0.200144	2.89574
5	Interactive_UMO	RDU	1	Reading	27.8	0	17.6	0	31.8	73	49.6	0.774262	1.52106	-0.862645
5	Interactive_UMO	RDU	2	Dog	34.2	2	13	4	45.6	65.2	37	0.642051	1.61953	-0.170857
5	Interactive_UMO	RDU	3	UMO	36.2	9.4	19.8	0.6	2.4	25.4	17.6	-1.45251	1.86793	-0.0907157
6	Interactive_UMO	RUD	1	Reading	0.8	0.2	0.4	0	17.2	29.6	41.2	-0.285578	-1.14395	-0.858424
6	Interactive_UMO	RUD	2	UMO	9.6	14	3.6	2.8	21.8	53	28.2	-0.227194	-0.20708	0.628668
6	Interactive_UMO	RUD	3	Dog	10.4	14.4	5.4	18	24.2	74	41.6	0.339512	0.0930774	2.46282
7	Interactive_UMO	DUR	1	Dog	20.4	3.4	18.6	9	37.8	82.4	49.4	1.02661	1.39958	0.484513
7	Interactive_UMO	DUR	2	UMO	15.4	9.2	19.2	4.2	30.2	85.6	33.4	0.537954	1.37589	0.412586
7	Interactive_UMO	DUR	3	Reading	5.4	5	1.8	0	60.8	89.4	55.4	1.97447	-0.40489	-0.378299
8	Interactive_UMO	DRU	1	Dog	13.8	6.2	10.8	2.6	22	89.2	33.4	0.373484	0.805873	0.0400148
8	Interactive_UMO	DRU	2	Reading	8	0	1.8	0.2	26.6	88.6	26	0.320126	0.091109	-0.650616
8	Interactive_UMO	DRU	3	UMO	21.2	9.4	11	6.8	29	80.4	18.8	0.0063739	1.25935	0.824205
9	Interactive_UMO	UDR	1	UMO	9.6	11.8	11.2	4.6	23.2	75	25.6	0.0341583	0.573086	0.696595
9	Interactive_UMO	UDR	2	Dog	2.2	1	3.8	1.6	22	51.6	30.4	-0.153322	-0.483722	-0.529665
9	Interactive_UMO	UDR	3	Reading	1.6	0	0.8	0	6.8	84.4	30.2	-0.109309	-0.375851	-0.709054
10	Interactive_UMO	URD	1	UMO	10.2	3.6	4.8	1.2	21	70.4	27.6	-0.0335394	0.147533	-0.322093
10	Interactive_UMO	URD	2	Reading	3.4	4	3.2	0	5.6	66.2	48.2	0.0720146	-0.594869	-0.522181
10	Interactive_UMO	URD	3	Dog	8.8	3.4	1.6	0.6	19.6	85	41.8	0.485819	-0.156617	-0.408975
11	Interactive_UMO	RDU	1	Reading	39.2	0.2	11.6	0	36	87.8	33	0.591384	2.01679	-0.709672
11	Interactive_UMO	RDU	2	Dog	8	25	3	16.2	15.8	82.8	26.8	-0.100955	0.0217124	3.14297
11	Interactive_UMO	RDU	3	UMO	9	25.8	5.8	8.6	20.2	84.6	29.6	0.163602	0.174138	2.28265
12	Interactive_UMO	RUD	1	Reading	3	0	1.4	0	10.6	18.4	18.2	-1.19259	-0.80386	-0.825755
12	Interactive_UMO	RUD	2	UMO	1	2.4	0.2	0	0.8	8.2	6.8	-1.85717	-0.9538	-0.625588
12	Interactive_UMO	RUD	3	Dog	2.2	2.8	2.8	1	6.6	17.4	16.6	-1.34668	-0.755719	-0.498665
13	Interactive_UMO	DUR	1	Dog	8.6	11.4	2.6	12.4	9.8	81.8	6	-0.784374	0.347216	1.7184
13	Interactive_UMO	DUR	2	UMO	12.2	16.2	6.2	7	12.2	84.2	9.6	-0.566447	0.647904	1.42212
13	Interactive_UMO	DUR	3	Reading	10.2	0.6	6.2	0.2	18	81.8	11.2	-0.366296	0.581169	-0.594273
14	Interactive_UMO	URD	1	UMO	3.6	10.8	4.4	3.2	51.8	81	57.4	1.67875	-0.45877	0.400409
14	Interactive_UMO	URD	2	Reading	0.2	0	0	0	20	71.2	56.8	0.731979	-0.961458	-0.825927
14	Interactive_UMO	URD	3	Dog	4.4	3	3	4.4	33.4	81.4	34.8	0.615503	-0.167983	0.0248551
15	Interactive_UMO	RDU	1	Reading	17.4	2	0	0	46.2	85.2	25.8	0.728908	0.363762	-0.501797
15	Interactive_UMO	RDU	2	Dog	16.8	6	3	4.6	14	50.6	19.4	-0.741809	0.226621	0.259119
15	Interactive_UMO	RDU	3	UMO	4.6	2.8	0	0	0	0	10.4	-1.91395	-0.942073	-0.624124
16	Interactive_UMO	DRU	1	Dog	9.4	2.4	6.4	5.6	25.8	21	17.2	-0.737628	0.39271	-0.134344
16	Interactive_UMO	DRU	2	Reading	0	0	0	0	15	35	29.2	0.387449	0.0501584	1.87076
16	Interactive_UMO	DRU	3	UMO	1.6	8.4	0.2	4.8	11.2	36	21.2	0.285405	-0.286317	-0.452981
17	Interactive_UMO	UDR	1	UMO	6.8	1	3.8	2	26.2	72.6	19.4	-0.755645	-0.527684	-0.338911
17	Interactive_UMO	UDR	2	Dog	6	1.6	0.8	0	44.4	87.4	36	-0.419914	-0.186807	-0.766758
17	Interactive_UMO	UDR	3	Reading	0	0	0	0	42.4	54	19.8	-0.632284	0.857096	-0.451931
18	Interactive_UMO	RUD	1	Reading	0.2	0	0	0	24.8	43.8	45.4	0.247736	0.290906	2.87296
18	Interactive_UMO	RUD	2	UMO	4	10.6	1.6	4.8	53.8	81.4	66.4	-0.53691	0.0302724	0.62863
18	Interactive_UMO	RUD	3	Dog	0.2	3.6	0	3.6	36.4	8.2	82.6	-0.394048	-0.213214	-0.717577
19	Interactive_UMO	DUR	1	Dog	10.2	0.8	0.4	0.8	31.4	78.6	21.8	-0.878884	-0.621786	1.39396
19	Interactive_UMO	DUR	2	UMO	20	13.8	0.8	10.4	42.2	90	21.8	-0.235222	0.115931	-0.817233
19	Interactive_UMO	DUR	3	Reading	2.4	2.4	2.2	2.2	40	82.8	61.4	0.456198	1.87123	-0.189373
20	Interactive_UMO	URD	1	UMO	9.8	4.4	0	0	86.8	90	70.4	-0.460476	0.60174	-0.576399
20	Interactive_UMO	URD	2	Reading	15.8	0	15.4	0	59.6	90	38.6	-0.399029	-0.516294	-0.0491611
20	Interactive_UMO	URD	3	Dog	31.8	0	2.6	0.2	82.2	78.8	20.2	1.23923	-0.45716	2.17269
21	NonInteractive_UMO	DUR	1	Dog	8.2	3.8	7.4	2.4	14	64.2	9.8	1.02972	-0.966395	-0.795093
21	NonInteractive_UMO	DUR	2	UMO	2.4	26.8	18.4	6.4	20.4	53.2	51.8	0.517299	-0.13895	0.984556
21	NonInteractive_UMO	DUR	3	Reading	3.2	3	0.4	0	25.4	84.8	26.8	-0.482475	2.10377	-0.517053
22	NonInteractive_UMO	DRU	1	Dog	4	3.4	1.2	1.4	9.4	47.8	21.8	-1.43363	0.0146205	-0.489489
22	NonInteractive_UMO	DRU	2	Reading	11	1	5.2	0	12.6	42.2	35.6	-0.535232	-0.340525	3.11858
22	NonInteractive_UMO	DRU	3	UMO	19.2	1	8.8	1.8	18	58	15.2	-1.52553	-0.78587	-0.819173
23	NonInteractive_UMO	UDR	1	UMO	11.2	23	4.6	15.2	30.4	82.4	26.2	-0.092385	0.458632	-0.262538
23	NonInteractive_UMO	UDR	2	Dog	8.2	7	3.2	6.8	13.6	65.8	18.8	1.23383	-0.560613	-0.306379
23	NonInteractive_UMO	UDR	3	Reading	7.2	0	0.8	0	15.4	64.6	21.6	1.87082	-0.422376	2.24587
24	NonInteractive_UMO	URD	1	UMO	9.4	16.8	3.4	8.2	23	9.8	25.2	0.91801	-1.13813	0.238618
24	NonInteractive_UMO	URD	2	Reading	19.2	0.4	5	0	20.2	39.6	38.2	0.851637	-0.455161	0.334719
24	NonInteractive_UMO	URD	3	Dog	37	2.2	11.6	3.2	35.8	81	31.8	0.260943	-1.19637	-0.842648
25	NonInteractive_UMO	RDU	1	Reading	21	2.8	7.4	0	17.6	50.6	26.2	0.733808	1.14282	0.565742
25	NonInteractive_UMO	RDU	2	Dog	8	5	3.8	3.6	17.4	33.2	36.6	0.340932	2.22659	-0.871095
25	NonInteractive_UMO	RDU	3	UMO	6	25	2.2	8.6	46.4	79.2	48	-0.120042	2.1889	-0.224527
26	NonInteractive_UMO	RUD	1	Reading	0.4	0	0	0.2	43.4	60	50.6	-0.998504	-0.742338	-0.706941
26	NonInteractive_UMO	RUD	2	UMO	7.6	12.8	1.6	6	29.8	84	34	-1.53968	-1.0012	-0.850797
26	NonInteractive_UMO	RUD	3	Dog	14.4	2	28.8	1.2	8.2	79.4	17.2	-0.126765	0.0762884	0.468349
27	NonInteractive_UMO	DUR	1	Dog	17.2	1.6	1.8	1.4	4.2	28.2	13.2	-1.22832	-0.987034	-0.814556
27	NonInteractive_UMO	DUR	2	UMO	11.8	32.8	1	11.4	26.4	42.2	19.2	-0.531306	-1.23798	-0.721871
27	NonInteractive_UMO	DUR	3	Reading	6	0.2	0.6	0	4.4	10.4	16.2	-0.0609072	-0.0250189	-0.121636
28	NonInteractive_UMO	DRU	1	Dog	11.6	4.2	3.8	0.6	17.8	90	18.4	0.573966	0.631803	-0.407784
28	NonInteractive_UMO	DRU	2	Reading	4.4	3.8	0	1.4	32.6	90	55	-0.111769	0.302898	0.276024
28	NonInteractive_UMO	DRU	3	UMO	4.4	24.2	0.6	9.2	70.2	90	43	-0.266666	-0.323118	-0.584048
29	NonInteractive_UMO	UDR	1	UMO	7.8	8.6	0	4.2	55.8	21	56.2	-1.37967	-0.890379	-0.675803
29	NonInteractive_UMO	UDR	2	Dog	7	5.8	3	6	39.8	61	49.2	-1.52983	-0.694242	-0.787754
29	NonInteractive_UMO	UDR	3	Reading	1.6	0.4	0	0	49.4	16	37.2	-0.0407686	0.158699	2.36172
30	NonInteractive_UMO	URD	1	UMO	7.2	10.2	23.4	5.4	28	84	42.6	-0.222582	4.16237	-0.973147
30	NonInteractive_UMO	URD	2	Reading	15.8	0	32.2	0	25.4	80.2	31.6	-0.705299	3.27028	-0.320354
30	NonInteractive_UMO	URD	3	Dog	26.8	2.4	19.4	2.6	24	87.4	14.8	-0.787024	1.56186	-0.0480136
31	NonInteractive_UMO	RDU	1	Reading	1.4	0.8	0	0	5.8	41.2	18.6	0.253305	0.336254	1.90938
31	NonInteractive_UMO	RDU	2	Dog	3	0	0.2	0	0.8	9.2	19.4	0.0382225	0.440799	0.506489
31	NonInteractive_UMO	RDU	3	UMO	5.8	9.8	5	3.6	17	78.6	23.2	-0.831653	-1.4303	-0.9278
32	NonInteractive_UMO	RUD	1	Reading	0	0	0	0	3.2	25.4	20.2	-0.883146	-0.566766	-0.33814
32	NonInteractive_UMO	RUD	2	UMO	5.4	2.8	0	0	4	19	51.4	-0.687211	-0.357359	-0.573876
32	NonInteractive_UMO	RUD	3	Dog	5.4	2.4	5.4	3.8	13.8	74	31.8	-0.485205	-0.117349	-0.182629
33	NonInteractive_UMO	DUR	1	Dog	23	1.2	4.8	2.2	31	76.2	41.4	-1.37372	-0.942613	-0.677499
33	NonInteractive_UMO	DUR	2	UMO	17.8	5.4	2.4	5	20.8	67.8	28.8	-0.98874	-0.730954	-0.668512
33	NonInteractive_UMO	DUR	3	Reading	11	1.8	0.4	0.4	23.8	48	27.6	-1.27239	-0.284495	-0.676005
34	NonInteractive_UMO	URD	1	UMO	2.2	1.4	1	0.4	3.2	17.8	18.6	-1.28602	-0.752916	-0.490736
34	NonInteractive_UMO	URD	2	Reading	5.2	0.6	2	0	2.2	14.2	16	-0.684391	-0.305644	-0.665613
34	NonInteractive_UMO	URD	3	Dog	7.4	26.2	6.8	9	30.6	69.2	18.6	-0.684746	0.0851531	1.35457
35	NonInteractive_UMO	RDU	1	Reading	25	0	55	0	8.2	81.2	26.4	0.408529	-1.23969	-0.89327
35	NonInteractive_UMO	RDU	2	Dog	33.6	0.4	30.2	3.4	9.6	86.2	7.8	-0.057035	-0.309016	-0.275387
35	NonInteractive_UMO	RDU	3	UMO	23.2	4	13.6	3	8.6	75	10.4	1.42521	-0.534761	2.01857
36	NonInteractive_UMO	DRU	1	Dog	10.4	7.2	4	9.6	24.4	72.8	34.4	0.737251	-0.112241	-0.69441
36	NonInteractive_UMO	DRU	2	Reading	0	0	0	0	2.8	19.6	25.4	0.047988	-0.0933085	-0.0462239
36	NonInteractive_UMO	DRU	3	UMO	6	25.6	2	25.8	46.4	75.4	46.8	0.887548	0.815888	-0.158213
37	NonInteractive_UMO	UDR	1	UMO	15.8	10.4	1.6	6.2	50	73.4	51.6	-0.0410279	-0.163378	-0.254905
37	NonInteractive_UMO	UDR	2	Dog	3.2	2	2.8	0.6	50.6	85.6	53.4	2.31579	-0.593748	-0.245662
37	NonInteractive_UMO	UDR	3	Reading	0	0.6	0	0.6	62.8	74.4	74.8	-0.63632	-0.917043	-0.797805
38	NonInteractive_UMO	RUD	1	Reading	16.6	1.8	1	1.2	32	80.8	37.2	-0.675906	0.358439	1.00664
38	NonInteractive_UMO	RUD	2	UMO	19.8	15	7.2	15.8	14.2	78.8	23.8	-0.570232	0.290791	-0.564377
38	NonInteractive_UMO	RUD	3	Dog	8	1.6	3	4.4	24	56.4	49	1.12678	0.151002	0.941457
39	NonInteractive_UMO	DUR	1	Dog	4	3.4	5	9.2	36.6	62.4	51.4	-1.97071	2.38836	1.76018
39	NonInteractive_UMO	DUR	2	UMO	6.2	7.6	6.6	1	64.6	83	56.2	-1.95461	1.62508	0.300025
39	NonInteractive_UMO	DUR	3	Reading	0	0.6	0	0	59.8	80.4	67.2	-1.00035	2.7952	-0.554685
40	NonInteractive_UMO	URD	1	UMO	1.2	14.8	0.2	7.2	19.6	27.2	55.6	0.0500503	0.958008	0.195527
40	NonInteractive_UMO	URD	2	Reading	9.4	0.8	0	0	13.4	28.8	38	-0.416119	0.861724	-0.837324
40	NonInteractive_UMO	URD	3	Dog	5.8	6.6	1.8	4.8	15.8	40	32.6	0.2077	-0.665172	0.0483944
41	Mechanistic_UMO	DUR	1	Dog	13.2	18.2	3	10	27.4	88	25.8	-1.26336	-0.703273	-0.774374
41	Mechanistic_UMO	DUR	2	UMO	6.2	11.6	11.6	3.2	16.4	80	29	0.233303	1.10514	-0.328791
41	Mechanistic_UMO	DUR	3	Reading	0	0	0	0	6.6	8.8	41.2	-1.76462	-0.812657	-0.609693
42	Mechanistic_UMO	DRU	1	Dog	4.8	2.8	1.6	2	13.2	34.8	20	-0.855431	-0.964152	-0.835372
42	Mechanistic_UMO	DRU	2	Reading	13.2	1.6	0	0.8	17.8	34.4	24.8	1.54182	-0.707807	2.29972
42	Mechanistic_UMO	DRU	3	UMO	7.6	7	4.8	0.4	19.4	50.6	20.8	-1.63988	-0.645593	-0.696072
43	Mechanistic_UMO	UDR	1	UMO	1	1.6	0.8	0.2	7	15.6	15.8	-0.0204219	-1.8888	-1.07532
43	Mechanistic_UMO	UDR	2	Dog	0.2	1	0.8	0.2	7.6	40.6	17.2	-0.613683	-0.874106	-0.70435
43	Mechanistic_UMO	UDR	3	Reading	7	0.8	3.6	0.4	7.8	30.6	12.2	-1.52834	-0.631196	-0.787782
44	Mechanistic_UMO	URD	1	UMO	2.8	2.6	1.4	1	7	22.8	16	-0.726815	-0.306247	0.282332
44	Mechanistic_UMO	URD	2	Reading	5.6	0.4	4	0.8	11	46	24	0.10508	1.68603	-0.883478
44	Mechanistic_UMO	URD	3	Dog	10.8	10.4	9.8	12	15.6	32	30	1.3238	1.73681	-0.0852928
45	Mechanistic_UMO	RDU	1	Reading	0	0	0	0	12.6	52	61.6	-0.952916	0.156148	-0.811711
45	Mechanistic_UMO	RDU	2	Dog	6	2.4	1.6	2.4	24	62.4	27.6	-0.376089	0.072583	0.457315
45	Mechanistic_UMO	RDU	3	UMO	3.8	20.4	2.2	10.4	38.6	90	58	-0.506466	0.105099	0.104058
46	Mechanistic_UMO	RUD	1	Reading	11.8	0.4	0	0	35.4	79.8	39	-0.851213	-0.122298	0.0204365
46	Mechanistic_UMO	RUD	2	UMO	5.6	7.6	1.6	0.4	22.2	82.8	22	-0.569924	-0.993412	-0.817532
46	Mechanistic_UMO	RUD	3	Dog	18.4	1.2	8.8	4.2	48.4	77.6	34.6	-0.889246	-0.82427	0.427405
47	Mechanistic_UMO	DUR	1	Dog	3	0.4	4	3.8	19.8	72	27.2	-0.0699779	0.0899447	-0.386553
47	Mechanistic_UMO	DUR	2	UMO	8.6	6.4	0	0.6	59	89.6	71.6	1.02719	-0.201529	-0.577386
47	Mechanistic_UMO	DUR	3	Reading	0	0	0	0	14.8	37.6	25.4	0.152771	-0.648444	-0.724327
48	Mechanistic_UMO	DRU	1	Dog	16.6	12	5	7	20	50	16.4	0.206418	-1.09467	-0.848975
48	Mechanistic_UMO	DRU	2	Reading	10.6	1.2	2	0	3	86.4	16.4	1.9428	-0.719266	0.560487
48	Mechanistic_UMO	DRU	3	UMO	11.6	15.4	7.6	4.8	27.2	90	57.6	0.949113	-1.94002	-0.357125
49	Mechanistic_UMO	UDR	1	UMO	59.4	3.4	3.8	18.4	4.8	36.6	0	0.197663	0.0773399	0.941211
49	Mechanistic_UMO	UDR	2	Dog	45.4	7.4	4.6	3.8	1.2	31	0	-1.18454	-1.11553	-0.847301
49	Mechanistic_UMO	UDR	3	Reading	69.6	0	2.2	0.8	1.4	75.2	19	1.03405	-0.379509	4.26117
50	Mechanistic_UMO	URD	1	UMO	15.8	8.8	15.2	2.8	22	67.8	31.8	1.29603	-0.0765873	0.752211
50	Mechanistic_UMO	URD	2	Reading	10.6	0	17	0	3	67	31.6	1.61571	-0.436227	-0.551346
50	Mechanistic_UMO	URD	3	Dog	8.2	10	6.8	2	22.6	28.8	56.8	2.33034	-1.13292	-0.743528
51	Mechanistic_UMO	RDU	1	Reading	3	0	0	0	3.8	33	14.8	0.58786	0.195081	-0.438755
51	Mechanistic_UMO	RDU	2	Dog	32.6	0.8	2.6	2.6	22	85.6	34.4	-0.330728	0.88078	2.31472
51	Mechanistic_UMO	RDU	3	UMO	6.4	3	0.6	0	0	5.4	13.8	0.379345	-0.451536	-0.195587
52	Mechanistic_UMO	RUD	1	Reading	2.4	0	0	0	8.6	27.6	28.8	-0.0532044	0.159602	-0.264668
52	Mechanistic_UMO	RUD	2	UMO	2.2	25	0.6	9.6	50.8	85.2	52	-0.0540245	-1.13665	-0.858364
52	Mechanistic_UMO	RUD	3	Dog	8.4	0.6	1.2	0.8	3.2	8	14.8	0.052298	-0.871555	-0.699706
53	Mechanistic_UMO	DUR	1	Dog	1.8	0	0	0	0	7.6	81.2	0.376399	0.476194	0.0357104
53	Mechanistic_UMO	DUR	2	UMO	5.6	1.8	0	0	14.6	28	32.6	1.3549	0.0667326	-0.745946
53	Mechanistic_UMO	DUR	3	Reading	6.6	0	0	0	7.8	17.2	9.2	1.37749	-0.0979049	0.268004
54	Mechanistic_UMO	URD	1	UMO	8.6	12	6.6	1.8	20.4	24	24.4	0.197847	-0.58216	-0.727581
54	Mechanistic_UMO	URD	2	Reading	12.8	0	28.4	0	36.4	54.4	24.2	1.43841	0.682503	-0.411977
54	Mechanistic_UMO	URD	3	Dog	34.2	3	10	3.2	72.8	81.8	27.4	0.96612	0.192902	-0.359106
55	Mechanistic_UMO	RDU	1	Reading	17.8	0	4.4	0	4.4	39	26	0.188689	0.0524528	-0.515448
55	Mechanistic_UMO	RDU	2	Dog	16	9.6	6.4	4.8	12.6	44.2	38.2	0.514678	0.618086	1.66269
55	Mechanistic_UMO	RDU	3	UMO	7.4	8.8	7.2	1.6	16.4	57.2	19.6	1.49787	-0.644912	-0.368349
56	Mechanistic_UMO	DRU	1	Dog	9.4	1.8	8.2	3.4	23.6	56.4	31.8	3.00503	-0.485643	-0.450363
56	Mechanistic_UMO	DRU	2	Reading	0	0	0	0	17.6	40	44.4	1.49706	1.19031	-0.765763
56	Mechanistic_UMO	DRU	3	UMO	4	2.4	2.6	0	21.6	36.6	46.8	1.36163	1.22621	-0.611717
57	Mechanistic_UMO	UDR	1	UMO	15.2	4	5.2	3.8	30.6	79.8	30.8	0.836063	-0.438397	0.512214
57	Mechanistic_UMO	UDR	2	Dog	14.2	0	2	0	53	80.6	45.4	2.00919	-0.146413	-0.101092
57	Mechanistic_UMO	UDR	3	Reading	4	2.4	5.8	7.2	49.8	84.4	47.2	2.14533	-0.978307	-0.774836
58	Mechanistic_UMO	RUD	1	Reading	1.6	0	0	0	38.4	58.6	23.6	0.0689407	-1.4024	1.06414
58	Mechanistic_UMO	RUD	2	UMO	15	1.6	8	1.6	60.6	88.2	37	-0.518593	-0.760658	-0.79615
58	Mechanistic_UMO	RUD	3	Dog	8	2.6	7.6	1.8	36.8	84.2	43.4	-0.450737	-0.62416	0.255245
59	Mechanistic_UMO	DUR	1	Dog	1.8	1.6	0	2.4	0	0	29.6	-1.43532	-1.29159	-0.501304
59	Mechanistic_UMO	DUR	2	UMO	0	1.8	0	0	9.8	16.4	33.6	-0.837637	-1.262	-0.742586
59	Mechanistic_UMO	DUR	3	Reading	1.2	0	0	0	21.6	35.2	67.8	0.568634	-1.43403	-0.950476
60	Mechanistic_UMO	URD	1	UMO	4	7.2	2.8	7.6	35.2	88	43.8	0.959025	-0.252788	0.713408
60	Mechanistic_UMO	URD	2	Reading	2.6	3.4	0	3.4	21.8	39.4	47.8	0.09808	-1.068	-0.202399
60	Mechanistic_UMO	URD	3	Dog	0	0	0	0	72.2	90	81.2	2.94438	-1.04496	-0.841393

## Sheet: Jealousy-evoking_frequency
ID	Group	Trial_order	Trial_number	Condition	Interruption	Vocalization	Snapping
1	Interactive_UMO	DUR	1	Dog	1	3	3
1	Interactive_UMO	DUR	2	UMO	0	1	2
1	Interactive_UMO	DUR	3	Reading	0	0	0
2	Interactive_UMO	DRU	1	Dog	2	0	0
2	Interactive_UMO	DRU	2	Reading	2	0	0
2	Interactive_UMO	DRU	3	UMO	0	0	0
3	Interactive_UMO	UDR	1	UMO	4	0	0
3	Interactive_UMO	UDR	2	Dog	1	0	0
3	Interactive_UMO	UDR	3	Reading	0	0	0
4	Interactive_UMO	URD	1	UMO	0	0	0
4	Interactive_UMO	URD	2	Reading	0	0	0
4	Interactive_UMO	URD	3	Dog	0	0	2
5	Interactive_UMO	RDU	1	Reading	0	0	0
5	Interactive_UMO	RDU	2	Dog	0	0	0
5	Interactive_UMO	RDU	3	UMO	0	0	0
6	Interactive_UMO	RUD	1	Reading	0	0	0
6	Interactive_UMO	RUD	2	UMO	0	0	0
6	Interactive_UMO	RUD	3	Dog	4	6	0
7	Interactive_UMO	DUR	1	Dog	3	0	9
7	Interactive_UMO	DUR	2	UMO	0	0	0
7	Interactive_UMO	DUR	3	Reading	0	0	8
8	Interactive_UMO	DRU	1	Dog	8	7	2
8	Interactive_UMO	DRU	2	Reading	1	0	0
8	Interactive_UMO	DRU	3	UMO	4	1	0
9	Interactive_UMO	UDR	1	UMO	2	3	0
9	Interactive_UMO	UDR	2	Dog	2	0	0
9	Interactive_UMO	UDR	3	Reading	0	0	0
10	Interactive_UMO	URD	1	UMO	6	0	0
10	Interactive_UMO	URD	2	Reading	3	0	0
10	Interactive_UMO	URD	3	Dog	1	4	1
11	Interactive_UMO	RDU	1	Reading	2	0	1
11	Interactive_UMO	RDU	2	Dog	0	8	7
11	Interactive_UMO	RDU	3	UMO	1	0	2
12	Interactive_UMO	RUD	1	Reading	0	0	0
12	Interactive_UMO	RUD	2	UMO	0	0	0
12	Interactive_UMO	RUD	3	Dog	1	0	0
13	Interactive_UMO	DUR	1	Dog	2	2	0
13	Interactive_UMO	DUR	2	UMO	0	0	0
13	Interactive_UMO	DUR	3	Reading	0	0	0
14	Interactive_UMO	URD	1	UMO	0	0	0
14	Interactive_UMO	URD	2	Reading	0	0	0
14	Interactive_UMO	URD	3	Dog	6	0	0
15	Interactive_UMO	RDU	1	Reading	1	0	0
15	Interactive_UMO	RDU	2	Dog	1	0	1
15	Interactive_UMO	RDU	3	UMO	0	0	0
16	Interactive_UMO	DRU	1	Dog	2	0	0
16	Interactive_UMO	DRU	2	Reading	2	0	0
16	Interactive_UMO	DRU	3	UMO	2	0	0
17	Interactive_UMO	UDR	1	UMO	1	5	0
17	Interactive_UMO	UDR	2	Dog	0	1	0
17	Interactive_UMO	UDR	3	Reading	0	7	0
18	Interactive_UMO	RUD	1	Reading	1	0	0
18	Interactive_UMO	RUD	2	UMO	1	0	0
18	Interactive_UMO	RUD	3	Dog	0	0	2
19	Interactive_UMO	DUR	1	Dog	4	0	1
19	Interactive_UMO	DUR	2	UMO	5	1	8
19	Interactive_UMO	DUR	3	Reading	1	0	2
20	Interactive_UMO	URD	1	UMO	0	131	9
20	Interactive_UMO	URD	2	Reading	1	57	0
20	Interactive_UMO	URD	3	Dog	0	88	0
21	NonInteractive_UMO	DUR	1	Dog	6	0	0
21	NonInteractive_UMO	DUR	2	UMO	0	0	0
21	NonInteractive_UMO	DUR	3	Reading	0	0	0
22	NonInteractive_UMO	DRU	1	Dog	0	0	0
22	NonInteractive_UMO	DRU	2	Reading	0	0	0
22	NonInteractive_UMO	DRU	3	UMO	2	2	0
23	NonInteractive_UMO	UDR	1	UMO	0	0	1
23	NonInteractive_UMO	UDR	2	Dog	3	0	2
23	NonInteractive_UMO	UDR	3	Reading	0	0	0
24	NonInteractive_UMO	URD	1	UMO	0	4	0
24	NonInteractive_UMO	URD	2	Reading	0	2	0
24	NonInteractive_UMO	URD	3	Dog	2	0	0
25	NonInteractive_UMO	RDU	1	Reading	0	0	0
25	NonInteractive_UMO	RDU	2	Dog	0	0	1
25	NonInteractive_UMO	RDU	3	UMO	0	0	0
26	NonInteractive_UMO	RUD	1	Reading	0	0	0
26	NonInteractive_UMO	RUD	2	UMO	1	47	0
26	NonInteractive_UMO	RUD	3	Dog	4	0	0
27	NonInteractive_UMO	DUR	1	Dog	1	4	0
27	NonInteractive_UMO	DUR	2	UMO	0	9	1
27	NonInteractive_UMO	DUR	3	Reading	0	4	0
28	NonInteractive_UMO	DRU	1	Dog	8	0	1
28	NonInteractive_UMO	DRU	2	Reading	0	0	3
28	NonInteractive_UMO	DRU	3	UMO	0	0	0
29	NonInteractive_UMO	UDR	1	UMO	0	1	1
29	NonInteractive_UMO	UDR	2	Dog	0	2	1
29	NonInteractive_UMO	UDR	3	Reading	0	0	0
30	NonInteractive_UMO	URD	1	UMO	0	8	0
30	NonInteractive_UMO	URD	2	Reading	0	0	0
30	NonInteractive_UMO	URD	3	Dog	0	1	1
31	NonInteractive_UMO	RDU	1	Reading	0	0	0
31	NonInteractive_UMO	RDU	2	Dog	0	4	0
31	NonInteractive_UMO	RDU	3	UMO	0	0	0
32	NonInteractive_UMO	RUD	1	Reading	0	0	0
32	NonInteractive_UMO	RUD	2	UMO	0	0	0
32	NonInteractive_UMO	RUD	3	Dog	1	0	2
33	NonInteractive_UMO	DUR	1	Dog	2	26	4
33	NonInteractive_UMO	DUR	2	UMO	0	38	0
33	NonInteractive_UMO	DUR	3	Reading	0	28	1
34	NonInteractive_UMO	URD	1	UMO	0	6	0
34	NonInteractive_UMO	URD	2	Reading	0	4	0
34	NonInteractive_UMO	URD	3	Dog	4	0	2
35	NonInteractive_UMO	RDU	1	Reading	4	0	0
35	NonInteractive_UMO	RDU	2	Dog	7	0	0
35	NonInteractive_UMO	RDU	3	UMO	0	0	0
36	NonInteractive_UMO	DRU	1	Dog	4	6	5
36	NonInteractive_UMO	DRU	2	Reading	0	0	0
36	NonInteractive_UMO	DRU	3	UMO	1	0	8
37	NonInteractive_UMO	UDR	1	UMO	0	6	0
37	NonInteractive_UMO	UDR	2	Dog	1	19	0
37	NonInteractive_UMO	UDR	3	Reading	0	0	0
38	NonInteractive_UMO	RUD	1	Reading	10	0	0
38	NonInteractive_UMO	RUD	2	UMO	7	0	0
38	NonInteractive_UMO	RUD	3	Dog	3	0	0
39	NonInteractive_UMO	DUR	1	Dog	3	11	5
39	NonInteractive_UMO	DUR	2	UMO	0	1	4
39	NonInteractive_UMO	DUR	3	Reading	3	0	12
40	NonInteractive_UMO	URD	1	UMO	0	1	8
40	NonInteractive_UMO	URD	2	Reading	1	5	0
40	NonInteractive_UMO	URD	3	Dog	7	1	0
41	Mechanistic_UMO	DUR	1	Dog	6	0	21
41	Mechanistic_UMO	DUR	2	UMO	0	0	0
41	Mechanistic_UMO	DUR	3	Reading	0	0	0
42	Mechanistic_UMO	DRU	1	Dog	5	1	0
42	Mechanistic_UMO	DRU	2	Reading	1	1	0
42	Mechanistic_UMO	DRU	3	UMO	0	0	0
43	Mechanistic_UMO	UDR	1	UMO	0	0	0
43	Mechanistic_UMO	UDR	2	Dog	1	0	0
43	Mechanistic_UMO	UDR	3	Reading	0	0	0
44	Mechanistic_UMO	URD	1	UMO	0	7	0
44	Mechanistic_UMO	URD	2	Reading	0	2	0
44	Mechanistic_UMO	URD	3	Dog	0	7	7
45	Mechanistic_UMO	RDU	1	Reading	0	0	0
45	Mechanistic_UMO	RDU	2	Dog	4	0	0
45	Mechanistic_UMO	RDU	3	UMO	0	0	8
46	Mechanistic_UMO	RUD	1	Reading	4	0	0
46	Mechanistic_UMO	RUD	2	UMO	2	0	0
46	Mechanistic_UMO	RUD	3	Dog	5	0	0
47	Mechanistic_UMO	DUR	1	Dog	5	2	0
47	Mechanistic_UMO	DUR	2	UMO	0	20	1
47	Mechanistic_UMO	DUR	3	Reading	0	1	0
48	Mechanistic_UMO	DRU	1	Dog	0	0	0
48	Mechanistic_UMO	DRU	2	Reading	0	0	0
48	Mechanistic_UMO	DRU	3	UMO	0	0	0
49	Mechanistic_UMO	UDR	1	UMO	0	17	0
49	Mechanistic_UMO	UDR	2	Dog	1	12	0
49	Mechanistic_UMO	UDR	3	Reading	0	14	0
50	Mechanistic_UMO	URD	1	UMO	0	0	0
50	Mechanistic_UMO	URD	2	Reading	0	1	0
50	Mechanistic_UMO	URD	3	Dog	1	0	1
51	Mechanistic_UMO	RDU	1	Reading	0	1	0
51	Mechanistic_UMO	RDU	2	Dog	2	0	5
51	Mechanistic_UMO	RDU	3	UMO	0	0	0
52	Mechanistic_UMO	RUD	1	Reading	0	0	0
52	Mechanistic_UMO	RUD	2	UMO	0	13	0
52	Mechanistic_UMO	RUD	3	Dog	0	0	0
53	Mechanistic_UMO	DUR	1	Dog	0	0	0
53	Mechanistic_UMO	DUR	2	UMO	0	0	0
53	Mechanistic_UMO	DUR	3	Reading	0	0	0
54	Mechanistic_UMO	URD	1	UMO	0	0	0
54	Mechanistic_UMO	URD	2	Reading	0	0	0
54	Mechanistic_UMO	URD	3	Dog	0	0	0
55	Mechanistic_UMO	RDU	1	Reading	0	2	0
55	Mechanistic_UMO	RDU	2	Dog	0	13	9
55	Mechanistic_UMO	RDU	3	UMO	0	0	0
56	Mechanistic_UMO	DRU	1	Dog	8	0	0
56	Mechanistic_UMO	DRU	2	Reading	1	0	0
56	Mechanistic_UMO	DRU	3	UMO	1	1	0
57	Mechanistic_UMO	UDR	1	UMO	1	0	0
57	Mechanistic_UMO	UDR	2	Dog	1	0	0
57	Mechanistic_UMO	UDR	3	Reading	3	0	1
58	Mechanistic_UMO	RUD	1	Reading	4	0	0
58	Mechanistic_UMO	RUD	2	UMO	8	0	0
58	Mechanistic_UMO	RUD	3	Dog	12	0	0
59	Mechanistic_UMO	DUR	1	Dog	0	0	0
59	Mechanistic_UMO	DUR	2	UMO	0	0	0
59	Mechanistic_UMO	DUR	3	Reading	0	0	0
60	Mechanistic_UMO	URD	1	UMO	1	0	0
60	Mechanistic_UMO	URD	2	Reading	0	9	0
60	Mechanistic_UMO	URD	3	Dog	2	0	0
